# Supplementary material for: Intrahousehold Food Intake Inequality by Family Roles and Age Groups
Source: Nutrients. 2023 Apr 28;15(9):2126. doi: 10.3390/nu15092126 (PMC10180906; doi:10.3390/nu15092126)
Supplement: Supplementary file 1 [file nutrients-15-02126-s001.zip]

Archive with 1 entries (1 files):
- nutrients-2312610-supplementary.pdf
